# Supplementary material for: Intronic L1 Retrotransposons and Nested Genes Cause Transcriptional Interference by Inducing Intron Retention, Exonization and Cryptic Polyadenylation
Source: PLoS One. 2011 Oct 13;6(10):e26099. doi: 10.1371/journal.pone.0026099 (PMC3192792; doi:10.1371/journal.pone.0026099)
Supplement: Table S5 — Primers used in RT-PCR and construction of minigenes. (XLS) [file pone.0026099.s009.xls]

## Sheet: Sheet1
	Table S5. Primers used in RT-PCR and construction of minigenes
		General Primers
	No	Name	Sequence
	1	pSPL3 Dir	5'-TCTGAGTCACCTGGACAACC-3'
	2	pSPL3 Rev	5'-ATCTCAGTGGTATTTGTGAGC-3'
	3	L1 PA3 5' UTR Dir	5'-GAAAGCAAGGCCCTACATCA-3'
	4	L1 RP 5' UTR Dir	5’-GGGAGGAGCCAAGATGGC-3’
	5	L1 5' UTR Rev	5'-CTTTGTGGTTTTATCTACTTTTG-3'
	6	L1 RP ORF1 Dir	5'-AGTAGATAAAACCACAAAGATG-3'
	7	L1 3' UTR Rev	5'-AGTTTTAGGGTACATGTGCAC-3'
	8	oligo dTAGC	(T)18A (T)18G (T)18C
	9	T3	5'-AATTAACCCTCACTAAAGGG-3'
		ABCA9 Primers
	No	Name	Sequence
	10	L1 SF1	5'-CCATGGCCCAAGTAGAGT-3'
	11	L1 ASP10	5'-GTGCTAGCAATCAGCGAGAT-3'
	12	YY1	5'-GAATAGGAACAGCTCCGGT-3'
	13	SA mut1	5'-TCTACTTTCCATGGTGCTAA-3'
	14	SA mut2	5'-TTAGCACCATGGAAAGTAGA-3'
	15	22 int Dir	5'-GACCTTAGACAATTCGTATC-3'
	16	23 ex Dir	5'-GGTACCGAAGTAACACCTTC -3'
	17	23 int Rev	5'-GATTATTCATTGCATCAAGTAC-3'
	18	Sox1 Dir	5’-GCTTAGGTACTCGAGGCAGCCTGG-3'
	19	Sox1 Rev	5’-CCAGGCTGCCTCGAGTACCTAAGC-3’
	20	Sox2 Dir	5’-GGACACACACGGGCCCAAAGACAGC-3’
	21	Sox2 Rev	5’-GCTGTCTTTGGGCCCGTGTGTGTCC-3’
	22	BspTI Dir	5’-TCAGACCGGCTTAAGAAACG-3’
	23	BspTI Rev	5'-ACAGGGACACTTAAGTCTGC-3'
		NCAM1 Primers
	No	Name	Sequence
	24	L1 Dir	5’-CTGCCTGCAGTCCTGCTTTG-3’
	25	L1 Rev	5’-GAGAACGGACAGACTGCCTC-3’
	26	6/7 ex Dir	5’-ACCATGAGCTGGACAAAGGA-3’
	27	8 int Dir	5’-TTGGAACAAGAGCAGTCTGG-3’
	28	8 int Rev	5’-TTGTGTCTGCCTGTATTCTT-3’
	29	9 int Dir 1	5’-CGGATACTCCCAGGTTCTCA-3’
	30	9 int Rev 1	5’-TCCAGGGCTATTTTCATACA-3’
	31	9 int Dir 2	5’-GGTTGAGGAGGAGCTGAGAT-3’
	32	9 int Rev 2	5’-TCCAGGGCTATTTTCATACA-3’
	33	9 int Rev A	5’-TACCAGCACCAGCAAGAGAA-3’
	34	9 int Rev B	5’-ACTCTGTGACTTTATGGTCCA-3’
	35	11 ex Rev	5’-CAGCAATATCAAGATCTACAAC-3’
		TXNDC12-KTI12 Primers
	No	Name	Sequence
	36	TX ex Dir	5'-CATGCACACTTCCTTCTTGG-3'
	37	TX ex Rev	5'-TGCCTTGGTATAGCCCTTCA-3'
	38	2 ex Dir	5'-TTCATTGGAGGACACTGGAA-3'
	39	7 ex Rev	5'-ATCCACAAACATGCAGACCA-3'
	40	KTI Dir 1	5'-GCTCTTGTGACTCCGGATTC-3'
	41	KTI Dir 2	5'-CCTGATCCTTCCCATTCAGA-3'
	42	KTI Rev	5'-TTGCCTTGAAATGCAGAATG-3'
	43	KTI Rev RT	5'-GCAGGCTCTGGCTCAAATAC-3'
	44	EST1 Rev	5'-GTCGTCCACCACGTACACC-3'
	45	EST2 Rev	5'-CCCAGGTTCAGCTTTCTCAG-3'
	46	KTI Δ2 s	5'-ATCGAATTCGCGCGGGACCT-3'
	47	KTI Δ2 as	5'-AGGTCCCGCGCGAATTCGAT-3'
	48	KTI Δ1 s2	5'-ATCGAATTCGTGCGCGTGGC-3'
	49	KTI Δ1 as2	5'-GCCACGCGCACGAATTCGAT-3'
		Primers used for the detection of TI
		induced by (non)coding nested genes
	No	Name	Sequence
	50	H: OPN3 1 ex Dir	5’ ACTCCCACTCACCTCCTCCT 3’
	51	H: OPN3 4 ex Rev	5’ GTCTGATCTGCATTTCACTTCCAGC 3’
	52	TI: OPN3 1 int Rev	5’ TGTGTGGTTTCATTTCTGCAT 3’
	53	N: CHML Dir	5’ GAATCCATCCTTGCAGCTGC 3’
	54	N: CHML Rev	5’ GTTTTGCAGGCATTTCGTCG 3’
	55	H: MORN1 10 ex Dir	5’ GCATCCCTTATCCTGTGTCC 3’
	56	H: MORN1 14 ex Rev	5’ GTCACGTCGCGGATCATGAGC 3’
	57	TI: MORN1 10 int Rev	5’ CACCTATGCGGTGTGGAACT 3’
	58	N: BE243880 Dir	5’ CAGGCTGTTTCTGGCTTGACG 3’
	59	N: BE243880 Rev	5’ GCATGCGCACTCAGTCATCC 3’
	60	H: ACPL2 4 ex Dir	5’ ATGTTCCCGATTTGAGGTGA 3’
	61	H: ACPL2 7 ex Rev	5’ TGTGAGCTCTCCCATCTCACAC 3’
	62	TI: ACPL2 4 int Rev	5’ TTCAGTGACGTGGAAACCAG 3’
	63	N: DB003751 Dir	5’ GTAGAAGGGAACAGGCAAGGC 3’
	64	N: DB003751 Rev	5’ GTTGGCTATGCTTCCATGAGC 3’
	65	H: DGKG 23 ex Dir	5’ TCTACACCGGCCTGAAGAGT 3’
	66	H: DGKG 25 ex Rev	5’ GCAAATTCTCTGGAACCAGAGC 3’
	67	TI: DGKG 24 int Rev	5’ GTGGAAGAGGGGTTGCACTA 3’
	68	N: CK003677 Dir	5’ TGCAGTGAGCCAAGATCACAC 3’
	69	N: CK003677 Rev	5’ CTTCTTAAGATGTTCAAGTTC 3’
	70	H: SLC33A1 1 ex Dir	5’ GTTTCAGCCTCAACCCAGAG 3’
	71	H: SLC33A1 3 ex Rev	5’ GGACCTGCAGTGTATTTGCT 3’
	72	TI: SLC33A1 1 int Rev	5’ TTGGAATCTGGTTCGAAAGG 3’
	73	N: AI343815 Dir	5’ CACCAGCCCAAATTTACAGG 3’
	74	N: AI343815 Rev	5’ CTAGTGGCAAACTGAAATGC 3’
	75	H: CHCHD6 3 ex Dir	5’ CAGGGATGAAGGAGGGTGT 3’
	76	H: CHCHD6 5 ex Rev	5’ TCCTTGTAGAAGGTGTCACG 3’
	77	TI: CHCHD6 4 int Rev	5’ TTGGAGTGATGGAGCCTTTT 3’
	78	N: BF933538 Dir	5’ GTGGAGGGAAGAATGACTGT 3’
	79	N: BF933538 Rev	5’ GCATCAGTAGGCAGGTCCTC 3’
		Primers for housekeeping genes
	No	Name	Sequence
	80	Ppia Dir	5’ CGCGTCTCCTTCGAGCTGTTTG 3’
	81	Ppia Rev	5’ TGTAAAGTCACCACCCTGGCACAT 3’
